# Supplementary material for: Encapsulated Rose Bengal Enhances the Photodynamic Treatment of Triple-Negative Breast Cancer Cells
Source: Molecules. 2024 Jan 22;29(2):546. doi: 10.3390/molecules29020546 (PMC10820979; doi:10.3390/molecules29020546)
Supplement: Supplementary file 1 [file molecules-29-00546-s001.zip]

Archive with 1 entries (1 files):
- molecules-2782035-supplementary.pdf
